# Supplementary material for: Evidence of inflammatory immune signaling in chronic fatigue syndrome: A pilot study of gene expression in peripheral blood
Source: Behav Brain Funct. 2008 Sep 26;4:44. doi: 10.1186/1744-9081-4-44 (PMC2569951; doi:10.1186/1744-9081-4-44)
Supplement: Additional File 1 — Supplementary_data_Panther_Gene_List_Annotation. Additional data file 1 is a set of tables listing the genes used in each gene set along with the functional annotation available in the PANTHER classification system. This file also contains the median values and standard deviations within each illness class of the Ln-transformed gene expression for each gene. [file 1744-9081-4-44-S1.xls]

## Sheet: Expression_all_genes
	Table of the median and standard deviations ( ) of the Ln-transformed gene expression values
	Gene Set	Mapped Gene ID	NF	ISF	CFS	LCA-0 U LCA-2	LCA-1	LCA-3	LCA-4	LCA-5	LCA-6
	CD8 T cells Up-regulated	M27331	8.68 (0.92)	8.82 (1.14)	8.85 (1.22)	8.68 (0.87)	8.61 (1.20)	8.41 (1.04)	8.90 (0.73)	8.75 (1.15)	9.17 (1.52)
		AF081675	7.96 (0.67)	7.90 (0.79)	7.87 (0.55)	7.89 (0.69)	7.85 (0.61)	8.19 (0.80)	7.85 (0.85)	7.85 (0.52)	7.96 (0.36)
		M16768	6.82 (1.05)	6.80 (0.77)	6.67 (0.93)	6.81 (0.71)	6.65 (0.91)	6.63 (1.44)	7.43 (0.78)	6.94 (0.82)	6.53 (0.66)
		AF439512	7.54 (0.65)	7.40 (0.73)	7.65 (0.47)	7.54 (0.65)	7.59 (0.53)	7.50 (0.95)	7.36 (0.38)	7.57 (0.42)	7.54 (0.29)
		U26710	14.46 (0.47)	14.71 (0.47)	14.56 (0.42)	14.47 (0.47)	14.59 (0.45)	14.33 (0.51)	14.78 (0.38)	14.63 (0.33)	14.34 (0.50)
	CD14 Monocytes Up-regulated	NM_004504	6.96 (0.61)	7.21 (0.45)	7.02 (0.61)	6.96 (0.63)	7.07 (0.61)	7.06 (0.58)	7.25 (0.34)	7.21 (0.46)	6.86 (0.53)
		AB002559	7.39 (1.52)	7.52 (1.16)	7.35 (1.05)	7.31 (1.04)	7.35 (0.89)	7.40 (1.33)	7.71 (0.99)	7.69 (1.32)	7.31 (2.23)
		NM_006851	7.72 (0.80)	7.85 (0.68)	7.83 (0.92)	7.72 (0.78)	8.31 (0.79)	7.26 (0.78)	8.07 (0.56)	7.73 (0.86)	7.88 (0.86)
		AF077040	7.53 (0.63)	7.54 (0.62)	7.49 (0.64)	7.53 (0.63)	7.32 (0.59)	7.55 (0.57)	7.31 (0.81)	7.55 (0.71)	7.37 (0.36)
		BC016828	15.70 (0.31)	15.77 (0.46)	15.69 (0.38)	15.71 (0.27)	15.69 (0.42)	15.62 (0.47)	15.87 (0.37)	15.82 (0.49)	15.60 (0.32)
		BC005032	8.31 (0.55)	8.39 (0.99)	8.30 (0.77)	8.31 (0.49)	8.41 (0.66)	8.30 (0.73)	8.79 (1.29)	7.82 (0.92)	8.07 (0.80)
		BC006210	7.14 (0.71)	7.37 (0.95)	7.49 (0.58)	7.14 (0.70)	7.63 (0.92)	7.30 (0.68)	7.26 (0.74)	7.49 (0.70)	7.39 (0.55)
		AK023390	6.32 (1.34)	6.37 (0.46)	6.48 (1.06)	6.32 (1.36)	6.42 (0.77)	6.49 (0.82)	6.43 (0.34)	6.42 (1.32)	6.68 (0.52)
		AF047695	7.36 (0.64)	7.21 (1.26)	7.17 (0.84)	7.36 (0.57)	7.16 (0.58)	7.21 (1.49)	7.38 (0.98)	7.14 (1.09)	7.19 (1.08)
		NM_004235	12.46 (0.66)	13.02 (0.68)	12.93 (1.29)	12.48 (0.67)	13.02 (0.53)	12.93 (0.72)	13.11 (0.57)	13.08 (1.98)	12.72 (0.75)
		NM_001814	8.75 (0.82)	8.90 (1.30)	8.83 (0.98)	8.73 (0.82)	8.80 (1.11)	9.18 (1.13)	8.93 (0.83)	8.54 (1.05)	9.05 (1.30)
		BC004498	7.77 (1.00)	7.28 (0.84)	7.44 (0.84)	7.83 (0.97)	7.33 (0.81)	7.19 (0.72)	7.20 (0.89)	7.62 (1.00)	7.78 (0.80)
		BC004470	9.20 (0.79)	9.20 (0.78)	9.11 (0.79)	9.29 (0.78)	9.25 (0.60)	8.96 (0.92)	9.20 (0.67)	8.96 (0.81)	9.09 (0.78)
		NM_006889	7.54 (0.81)	7.63 (0.79)	7.92 (1.17)	7.54 (0.83)	8.10 (1.14)	7.90 (0.91)	7.94 (0.47)	7.23 (1.21)	7.75 (0.57)
		L21934	11.85 (0.73)	12.06 (0.50)	12.07 (0.54)	11.85 (0.70)	11.97 (0.45)	12.30 (0.52)	11.99 (0.50)	11.98 (0.67)	12.21 (0.58)
		NM_002115	6.54 (1.58)	6.50 (0.88)	6.55 (0.58)	6.54 (0.97)	6.58 (0.61)	6.68 (1.00)	6.48 (0.54)	6.27 (0.86)	6.28 (2.38)
		NM_000648	6.97 (0.89)	6.88 (0.90)	6.95 (1.07)	6.96 (0.89)	6.88 (0.85)	6.73 (0.73)	7.14 (1.02)	6.81 (0.87)	7.01 (1.47)
		NM_015907	9.27 (0.82)	9.11 (0.65)	9.12 (0.91)	9.28 (0.73)	9.29 (0.75)	8.82 (0.78)	9.21 (0.83)	8.88 (0.77)	9.36 (0.98)
		AB022918	11.44 (0.67)	11.46 (0.75)	11.54 (0.59)	11.44 (0.67)	11.36 (0.45)	11.27 (0.84)	11.61 (0.84)	11.50 (0.55)	11.92 (0.38)
		BC002635	7.16 (0.63)	6.91 (0.49)	7.07 (0.73)	7.16 (0.65)	7.20 (0.50)	6.96 (0.84)	6.86 (0.35)	6.98 (0.50)	6.77 (0.74)
		BC002642	7.42 (1.19)	7.74 (1.41)	7.44 (1.07)	7.35 (1.12)	7.35 (1.51)	7.93 (1.06)	7.44 (1.23)	7.57 (1.08)	7.77 (1.14)
		D86964	9.58 (1.90)	10.14 (1.33)	10.21 (1.60)	9.57 (1.88)	9.74 (1.72)	10.33 (1.11)	10.21 (1.57)	10.20 (1.13)	10.55 (1.57)
		NM_003610	6.66 (0.86)	6.89 (0.73)	6.62 (1.00)	6.76 (0.83)	6.68 (0.72)	6.45 (0.74)	6.41 (0.58)	6.73 (1.46)	6.82 (0.67)
		AB035482	7.99 (1.15)	7.96 (0.79)	7.66 (1.19)	7.99 (1.14)	7.52 (1.04)	7.56 (0.91)	8.16 (0.70)	7.86 (1.30)	8.75 (0.73)
		U82277	6.62 (0.51)	6.63 (0.97)	6.72 (0.62)	6.62 (0.51)	6.65 (0.67)	6.63 (1.19)	6.62 (0.50)	6.87 (0.67)	7.04 (0.62)
		NM_002631	7.44 (0.70)	7.55 (0.83)	7.95 (0.81)	7.66 (0.70)	7.62 (0.81)	7.50 (0.88)	7.55 (0.79)	7.50 (0.95)	7.97 (0.59)
		BC003060	6.51 (1.49)	6.84 (0.90)	6.41 (1.58)	6.57 (1.50)	6.45 (1.93)	6.97 (1.00)	6.63 (0.29)	6.52 (0.88)	6.34 (0.94)
		AF087942	6.89 (1.30)	7.17 (0.84)	7.12 (0.94)	6.89 (1.36)	6.83 (1.02)	6.93 (0.62)	7.25 (0.71)	7.23 (0.65)	6.94 (1.18)
		AF151063	11.90 (0.97)	11.38 (1.16)	11.46 (0.98)	11.94 (0.99)	11.14 (0.88)	11.45 (0.77)	11.43 (1.23)	11.60 (1.32)	11.29 (1.07)
		NM_002534	10.32 (0.78)	10.13 (0.85)	10.08 (0.73)	10.46 (0.80)	10.02 (0.73)	10.33 (0.55)	10.13 (0.57)	10.06 (1.15)	10.22 (0.55)
		NM_002957	6.25 (0.50)	6.24 (1.17)	6.25 (0.95)	6.25 (0.51)	6.25 (1.38)	6.24 (1.23)	6.24 (0.13)	6.24 (0.51)	6.25 (0.75)
		NM_000700	9.23 (1.26)	9.04 (0.92)	8.73 (0.96)	9.37 (1.17)	8.88 (0.79)	8.79 (0.84)	9.17 (1.02)	8.63 (1.23)	8.70 (1.19)
		AF242557	6.31 (0.90)	6.25 (0.79)	6.40 (0.67)	6.31 (0.82)	6.27 (0.80)	6.27 (0.93)	6.25 (0.79)	6.39 (0.40)	6.54 (0.85)
		AB033038	7.22 (0.97)	7.26 (0.65)	7.35 (0.91)	7.13 (1.00)	7.46 (0.57)	7.26 (0.97)	7.37 (0.63)	7.32 (1.02)	7.25 (0.63)
		AF016266	13.16 (3.75)	13.21 (2.50)	11.70 (3.39)	12.74 (3.77)	12.26 (3.20)	13.39 (2.87)	13.69 (1.81)	12.78 (3.06)	11.34 (3.20)
		U15555	8.84 (1.09)	8.20 (1.20)	8.27 (1.15)	8.82 (1.11)	8.17 (0.92)	8.10 (1.13)	8.69 (1.05)	7.66 (1.61)	8.58 (0.92)
		NM_002863	9.48 (1.08)	9.07 (0.81)	9.11 (0.72)	9.62 (1.01)	9.30 (0.53)	8.85 (0.73)	9.04 (0.91)	8.89 (1.00)	9.58 (0.80)
		BC005084	6.42 (1.09)	6.27 (0.91)	6.64 (0.78)	6.42 (1.21)	6.30 (0.66)	6.68 (1.09)	6.25 (0.52)	6.64 (0.70)	6.54 (0.46)
		NM_005874	6.33 (0.69)	6.28 (1.22)	6.40 (1.02)	6.31 (0.71)	6.46 (1.59)	6.27 (0.58)	6.34 (1.14)	6.27 (0.37)	6.41 (0.77)
		AF275813	8.46 (0.64)	8.36 (0.68)	8.47 (0.55)	8.51 (0.65)	8.45 (0.38)	8.27 (0.48)	8.36 (0.44)	8.60 (1.08)	8.47 (0.41)
		AF001362	6.74 (0.80)	6.76 (0.93)	6.85 (1.15)	6.77 (0.80)	6.79 (1.01)	6.76 (0.62)	6.85 (0.97)	7.02 (1.21)	6.83 (1.33)
		NM_016610	11.12 (0.80)	11.52 (0.86)	11.44 (0.66)	11.16 (0.79)	11.24 (0.78)	11.57 (1.00)	11.52 (0.67)	11.37 (0.71)	11.43 (0.33)
		NM_006054	12.09 (1.20)	11.93 (1.24)	11.82 (1.02)	12.09 (1.05)	11.82 (0.91)	11.91 (1.70)	12.15 (1.31)	11.83 (1.01)	12.05 (0.59)
		BC006337	6.45 (0.79)	6.39 (0.67)	6.38 (1.14)	6.45 (0.81)	6.38 (0.63)	6.32 (0.90)	6.50 (0.76)	6.38 (0.97)	6.42 (1.49)
		AF198052	6.50 (0.89)	6.29 (1.10)	6.26 (1.09)	6.49 (0.91)	6.27 (0.90)	6.46 (1.27)	6.36 (0.71)	6.24 (1.42)	6.25 (0.29)
		BC004948	10.09 (2.13)	9.87 (1.73)	9.49 (1.82)	10.09 (2.17)	9.25 (1.81)	10.59 (1.83)	10.00 (1.87)	9.98 (1.26)	9.18 (1.71)
		BC005047	10.31 (0.88)	10.40 (0.65)	10.50 (0.90)	10.38 (0.77)	10.40 (0.98)	10.36 (0.62)	10.64 (0.51)	10.44 (0.75)	10.43 (1.09)
		AF025529	6.40 (0.58)	6.29 (0.92)	6.37 (1.10)	6.40 (0.58)	6.34 (1.22)	6.34 (1.30)	6.29 (0.11)	6.35 (0.78)	6.44 (0.49)
		NM_005627	8.55 (0.88)	8.54 (0.91)	8.60 (0.68)	8.67 (0.89)	8.60 (0.76)	9.20 (0.97)	8.35 (0.55)	8.20 (0.86)	8.60 (0.47)
		NM_005195	10.18 (0.85)	10.38 (0.82)	10.08 (1.01)	10.25 (0.87)	10.31 (1.00)	10.10 (1.17)	10.76 (0.58)	9.88 (0.64)	10.08 (0.54)
		NM_000110	10.49 (0.92)	10.51 (0.80)	10.66 (0.76)	10.53 (0.80)	10.60 (0.76)	10.64 (0.98)	10.39 (0.91)	10.55 (0.84)	10.51 (0.59)
		NM_004244	6.26 (0.56)	6.28 (0.38)	6.27 (1.19)	6.26 (0.57)	6.26 (1.18)	6.24 (0.64)	6.30 (0.17)	6.30 (1.18)	6.29 (0.14)
		NM_005574	10.49 (0.73)	10.67 (0.82)	10.56 (1.01)	10.53 (0.73)	10.64 (0.76)	10.75 (0.98)	10.72 (0.89)	10.39 (1.23)	10.43 (0.64)
		NM_000712	15.90 (0.83)	15.81 (0.90)	15.81 (1.10)	15.93 (0.20)	15.77 (1.01)	15.86 (1.25)	15.90 (1.45)	15.77 (1.26)	15.81 (0.33)
		AF076642	9.42 (1.22)	9.13 (0.98)	8.93 (0.96)	9.55 (1.13)	8.93 (0.92)	9.13 (1.28)	9.69 (0.67)	8.78 (1.04)	8.94 (0.87)
		NM_000852	10.63 (0.97)	10.62 (0.64)	10.42 (0.77)	10.63 (0.85)	10.41 (0.62)	10.48 (0.70)	10.34 (0.98)	10.56 (1.15)	10.62 (0.39)
		NM_138557	6.35 (0.99)	6.39 (0.69)	6.28 (1.55)	6.35 (0.61)	6.28 (1.38)	6.35 (1.76)	6.76 (0.89)	6.39 (1.26)	6.26 (0.44)
		AL136179	6.37 (0.65)	6.48 (1.17)	6.38 (1.14)	6.37 (0.66)	6.32 (1.38)	6.59 (1.48)	6.57 (0.87)	6.33 (0.56)	6.49 (0.56)
		NM_000647	7.46 (0.68)	7.69 (0.59)	7.38 (0.74)	7.45 (0.69)	7.24 (0.77)	7.66 (0.68)	7.69 (0.23)	7.77 (0.66)	7.52 (0.62)
		AF237908	9.05 (2.26)	11.74 (2.05)	11.83 (1.84)	9.05 (2.30)	11.62 (1.99)	11.55 (1.67)	8.47 (2.24)	11.82 (1.91)	11.89 (1.71)
		NM_000690	9.18 (1.54)	8.96 (1.21)	8.82 (1.30)	9.18 (1.57)	8.88 (1.26)	9.30 (1.38)	8.88 (1.12)	8.69 (1.10)	9.06 (1.22)
		NM_004156	7.07 (0.76)	7.01 (0.51)	7.06 (0.89)	7.07 (0.59)	6.99 (1.00)	7.27 (0.44)	7.10 (0.77)	7.01 (0.38)	6.96 (1.09)
		NM_002621	7.58 (0.83)	8.02 (0.98)	7.88 (1.10)	7.59 (0.84)	7.51 (1.16)	7.99 (0.92)	7.96 (0.88)	8.30 (0.82)	7.99 (1.18)
		NM_003264	9.25 (1.21)	9.43 (1.11)	9.33 (0.86)	9.25 (1.24)	9.25 (1.08)	9.33 (1.16)	9.43 (0.56)	9.13 (0.97)	9.67 (0.73)
		BC013385	6.59 (0.57)	6.74 (0.90)	6.60 (0.50)	6.52 (0.51)	6.87 (0.55)	6.52 (1.02)	6.74 (0.53)	6.82 (0.80)	6.57 (0.58)
		AF114012	7.09 (0.59)	7.08 (0.87)	6.83 (0.87)	7.08 (0.61)	6.90 (0.54)	6.82 (1.12)	7.07 (0.57)	6.80 (0.69)	7.25 (1.25)
		NM_004938	6.74 (0.79)	6.49 (1.11)	6.35 (0.93)	6.71 (0.81)	6.38 (1.28)	6.49 (1.42)	6.59 (0.33)	6.54 (0.37)	6.43 (0.26)
		NM_004385	6.83 (1.60)	6.37 (1.24)	6.39 (1.05)	6.94 (1.58)	6.38 (0.90)	6.43 (1.05)	6.29 (1.15)	6.55 (1.24)	6.39 (1.57)
		NM_004148	6.97 (0.65)	6.93 (0.95)	6.99 (0.67)	6.97 (0.62)	6.98 (0.42)	6.81 (1.03)	6.84 (0.71)	7.30 (0.89)	7.33 (1.01)
		J04183	6.96 (0.86)	7.08 (1.14)	7.34 (1.01)	7.02 (1.00)	7.09 (0.70)	7.39 (1.59)	6.81 (0.43)	7.10 (0.58)	7.94 (0.89)
		NM_007161	6.41 (0.82)	6.40 (0.65)	6.47 (0.79)	6.45 (0.83)	6.47 (0.30)	6.38 (0.82)	6.48 (0.87)	6.41 (1.03)	6.57 (0.45)
		NM_000565	7.65 (0.93)	7.47 (0.80)	7.75 (0.86)	7.61 (0.94)	7.82 (0.72)	7.71 (1.14)	7.72 (0.78)	7.61 (0.73)	7.36 (0.63)
		NM_006065	11.27 (2.46)	11.53 (2.24)	10.97 (2.65)	11.23 (2.59)	11.42 (2.56)	11.90 (2.53)	11.25 (1.80)	11.71 (2.44)	10.99 (2.32)
		NM_005849	10.35 (0.76)	9.92 (0.64)	10.32 (0.85)	10.26 (0.75)	10.24 (0.68)	9.92 (0.83)	10.14 (0.31)	10.38 (0.71)	9.68 (1.09)
		NM_000081	11.61 (0.62)	11.64 (0.86)	11.31 (0.97)	11.59 (0.62)	11.27 (0.63)	11.66 (0.51)	11.37 (0.76)	11.38 (1.57)	11.38 (0.69)
		NM_030797	8.05 (1.61)	7.87 (0.99)	7.86 (1.05)	8.06 (1.59)	8.12 (1.06)	7.86 (1.04)	8.18 (1.10)	7.43 (1.10)	7.87 (0.91)
		M64445	8.56 (0.93)	8.23 (0.95)	8.06 (0.78)	8.56 (0.92)	7.87 (0.79)	8.33 (0.80)	8.42 (0.94)	8.24 (0.92)	8.09 (0.68)
		NM_005534	6.72 (1.01)	6.53 (0.90)	6.53 (0.91)	6.72 (1.01)	6.37 (0.44)	6.53 (1.04)	6.54 (0.86)	6.62 (1.24)	6.82 (0.82)
	CD16+ Neutrophils Down-regulated	AB047848	6.72 (1.24)	6.71 (0.72)	6.69 (0.69)	6.72 (1.27)	6.70 (0.66)	6.71 (0.76)	6.81 (0.87)	6.91 (0.58)	6.46 (0.40)
		NM_004504	6.96 (0.61)	7.21 (0.45)	7.02 (0.61)	6.96 (0.63)	7.07 (0.61)	7.06 (0.58)	7.25 (0.34)	7.21 (0.46)	6.86 (0.53)
		NM_002710	11.53 (1.35)	11.37 (1.18)	11.26 (1.04)	11.68 (1.38)	10.98 (0.94)	11.37 (1.13)	11.52 (1.22)	11.01 (1.38)	11.26 (0.70)
		NM_006476	8.64 (1.11)	8.37 (0.97)	8.38 (1.00)	8.62 (1.14)	8.45 (0.89)	8.33 (1.13)	8.92 (0.75)	8.23 (0.98)	8.12 (0.90)
		NM_006851	7.72 (0.80)	7.85 (0.68)	7.83 (0.92)	7.72 (0.78)	8.31 (0.79)	7.26 (0.78)	8.07 (0.56)	7.73 (0.86)	7.88 (0.86)
		AF257099	8.51 (1.29)	8.01 (1.59)	7.95 (0.91)	8.51 (1.32)	7.95 (1.14)	8.18 (1.71)	7.73 (1.02)	8.20 (1.23)	7.71 (0.89)
		AF077040	7.53 (0.63)	7.54 (0.62)	7.49 (0.64)	7.53 (0.63)	7.32 (0.59)	7.55 (0.57)	7.31 (0.81)	7.55 (0.71)	7.37 (0.36)
		NM_003372	6.31 (0.59)	6.57 (0.73)	6.43 (1.07)	6.31 (0.60)	6.43 (0.52)	6.32 (0.78)	6.49 (0.65)	6.76 (1.19)	6.40 (1.34)
		NM_003135	8.48 (1.07)	8.43 (0.62)	8.53 (0.89)	8.48 (1.07)	8.61 (0.68)	8.36 (0.63)	8.57 (1.06)	8.79 (0.86)	8.29 (0.71)
		NM_016640	6.87 (0.60)	7.13 (1.12)	7.04 (0.96)	6.91 (0.61)	7.04 (0.79)	7.13 (1.52)	7.15 (1.09)	6.68 (0.74)	6.98 (0.45)
		BC002585	7.56 (1.20)	7.53 (1.00)	7.64 (0.93)	7.56 (1.19)	7.64 (0.97)	7.41 (0.89)	7.95 (0.99)	7.62 (1.15)	7.93 (0.73)
		NM_004987	8.52 (1.16)	8.76 (0.92)	8.65 (1.13)	8.71 (1.10)	8.76 (1.12)	8.15 (0.92)	8.74 (0.82)	8.72 (1.17)	8.94 (1.05)
		NM_001417	8.60 (0.79)	8.95 (0.92)	8.90 (0.99)	8.61 (0.81)	9.04 (0.98)	8.66 (0.71)	8.91 (0.83)	8.63 (1.25)	9.12 (0.74)
		NM_025137	6.55 (1.15)	6.41 (0.68)	6.31 (0.65)	6.57 (1.08)	6.30 (0.24)	6.44 (0.73)	6.31 (0.92)	6.39 (0.85)	6.42 (0.96)
		NM_006994	8.95 (1.36)	8.70 (1.24)	7.79 (1.46)	8.90 (1.42)	8.46 (1.34)	8.49 (1.34)	8.63 (1.49)	8.46 (1.35)	8.50 (1.34)
		NM_001981	6.86 (0.65)	6.96 (0.77)	7.23 (1.29)	6.73 (0.65)	6.81 (0.60)	7.37 (0.91)	6.70 (0.59)	7.05 (1.82)	7.02 (0.98)
		NM_003932	13.20 (0.63)	13.59 (0.71)	13.49 (0.91)	13.28 (0.65)	13.61 (0.86)	13.45 (0.60)	13.80 (0.46)	13.27 (1.01)	13.52 (0.71)
		AF151075	6.52 (1.08)	6.78 (0.83)	6.82 (1.47)	6.60 (1.05)	6.76 (1.74)	7.05 (1.02)	6.54 (0.48)	6.87 (0.82)	6.97 (0.98)
		BC005032	8.31 (0.55)	8.39 (0.99)	8.30 (0.77)	8.31 (0.49)	8.41 (0.66)	8.30 (0.73)	8.79 (1.29)	7.82 (0.92)	8.07 (0.80)
		AF285758	10.59 (1.31)	10.26 (1.11)	10.31 (0.99)	10.62 (1.25)	10.26 (0.70)	10.32 (1.45)	10.23 (0.99)	10.20 (1.22)	10.00 (0.92)
		NM_002893	7.04 (0.83)	7.15 (1.04)	7.07 (0.91)	7.00 (0.79)	7.20 (0.87)	7.37 (1.23)	6.90 (0.95)	6.95 (0.49)	7.24 (1.06)
		BC006210	7.14 (0.71)	7.37 (0.95)	7.49 (0.58)	7.14 (0.70)	7.63 (0.92)	7.30 (0.68)	7.26 (0.74)	7.49 (0.70)	7.39 (0.55)
		NM_015920	6.31 (0.56)	6.30 (0.47)	6.38 (0.75)	6.31 (0.56)	6.34 (0.52)	6.34 (0.88)	6.35 (0.49)	6.54 (0.68)	6.30 (0.11)
		NM_003144	10.56 (0.68)	10.49 (0.94)	10.59 (0.85)	10.49 (0.68)	10.46 (0.76)	10.28 (0.64)	10.65 (0.49)	10.83 (1.36)	10.91 (0.76)
		BC006407	8.51 (1.05)	8.91 (0.97)	8.95 (0.96)	8.51 (1.00)	8.91 (1.04)	8.73 (1.17)	8.94 (0.67)	8.95 (0.91)	9.21 (0.80)
		AL078633	6.47 (1.04)	6.43 (0.83)	6.70 (0.72)	6.44 (0.51)	6.74 (0.90)	6.43 (1.36)	6.54 (0.69)	6.59 (0.99)	6.91 (0.62)
		AK023390	6.32 (1.34)	6.37 (0.46)	6.48 (1.06)	6.32 (1.36)	6.42 (0.77)	6.49 (0.82)	6.43 (0.34)	6.42 (1.32)	6.68 (0.52)
		AF047695	7.36 (0.64)	7.21 (1.26)	7.17 (0.84)	7.36 (0.57)	7.16 (0.58)	7.21 (1.49)	7.38 (0.98)	7.14 (1.09)	7.19 (1.08)
		AF119662	10.86 (0.64)	10.89 (0.90)	10.93 (0.64)	10.86 (0.66)	11.01 (0.59)	10.90 (1.19)	11.11 (0.31)	10.92 (0.75)	10.64 (0.21)
		BC004393	7.07 (0.56)	7.12 (0.62)	6.88 (1.01)	7.07 (0.58)	6.88 (0.42)	6.90 (0.59)	7.12 (0.90)	6.94 (1.11)	7.08 (1.08)
		BC004498	7.77 (1.00)	7.28 (0.84)	7.44 (0.84)	7.83 (0.97)	7.33 (0.81)	7.19 (0.72)	7.20 (0.89)	7.62 (1.00)	7.78 (0.80)
		NM_002940	9.33 (1.15)	9.60 (1.09)	9.92 (0.94)	9.33 (1.18)	10.06 (0.88)	9.76 (1.05)	9.60 (0.86)	9.67 (1.11)	9.75 (1.07)
		M14016	7.27 (1.33)	7.45 (1.04)	8.01 (1.00)	7.42 (1.31)	8.25 (1.12)	7.67 (1.05)	7.33 (1.25)	8.07 (0.80)	7.04 (0.69)
		BC000182	7.23 (1.76)	6.35 (1.55)	6.47 (2.28)	7.57 (1.77)	6.66 (2.22)	6.26 (2.01)	7.67 (1.17)	6.28 (1.70)	6.44 (2.18)
		M94859	6.67 (1.26)	6.65 (0.50)	6.87 (1.07)	6.67 (1.29)	6.76 (0.49)	6.81 (0.63)	6.51 (0.54)	7.05 (1.43)	6.72 (0.85)
		NM_014415	10.58 (0.76)	10.26 (0.93)	10.34 (0.64)	10.73 (0.76)	10.02 (0.81)	10.65 (0.76)	10.60 (0.58)	10.36 (0.76)	10.30 (0.75)
		NM_014167	7.22 (0.75)	7.52 (0.80)	7.63 (0.63)	7.22 (0.77)	7.73 (0.69)	7.52 (0.86)	7.51 (0.70)	7.55 (0.71)	7.61 (0.42)
		NM_015907	9.27 (0.82)	9.11 (0.65)	9.12 (0.91)	9.28 (0.73)	9.29 (0.75)	8.82 (0.78)	9.21 (0.83)	8.88 (0.77)	9.36 (0.98)
		BC003090	6.66 (1.25)	6.76 (1.40)	6.74 (1.06)	6.66 (1.27)	6.68 (1.39)	6.84 (1.09)	6.49 (0.82)	6.63 (1.40)	6.44 (1.06)
		BC001312	8.97 (0.79)	8.97 (0.72)	8.71 (1.02)	8.97 (0.77)	8.90 (1.01)	8.87 (0.87)	8.98 (0.75)	8.94 (0.74)	8.40 (0.90)
		NM_014885	8.45 (1.08)	8.03 (1.02)	8.26 (0.99)	8.69 (1.01)	8.18 (1.14)	8.30 (0.98)	8.10 (0.96)	8.08 (1.00)	8.26 (1.02)
		D31885	8.91 (0.59)	8.87 (0.51)	8.93 (0.73)	8.95 (0.56)	8.84 (0.78)	8.78 (0.66)	9.05 (0.29)	9.13 (0.42)	8.82 (0.66)
		NM_001096	13.90 (1.23)	13.81 (0.90)	13.60 (1.29)	14.00 (1.18)	13.60 (0.96)	13.62 (1.05)	13.95 (0.52)	13.81 (1.20)	13.79 (1.83)
		AF081567	7.47 (0.80)	7.63 (0.54)	7.62 (0.99)	7.47 (0.75)	7.65 (0.84)	7.24 (0.73)	7.78 (0.66)	7.27 (0.87)	7.42 (0.99)
		NM_000873	12.58 (0.78)	11.99 (0.86)	12.13 (0.63)	12.47 (0.79)	11.98 (0.70)	12.03 (0.89)	11.87 (0.64)	12.38 (0.65)	12.27 (0.78)
		U83115	8.25 (1.61)	7.83 (0.96)	7.95 (1.09)	8.23 (1.62)	7.98 (0.96)	7.57 (0.97)	7.83 (1.22)	8.01 (1.05)	8.33 (1.04)
		D86964	9.58 (1.90)	10.14 (1.33)	10.21 (1.60)	9.57 (1.88)	9.74 (1.72)	10.33 (1.11)	10.21 (1.57)	10.20 (1.13)	10.55 (1.57)
		NM_006817	7.89 (0.89)	7.84 (0.71)	7.97 (0.71)	7.89 (0.91)	7.64 (0.58)	8.01 (0.69)	7.93 (0.65)	7.80 (0.94)	8.00 (0.59)
		BC000330	8.64 (0.85)	8.52 (0.67)	8.64 (0.83)	8.63 (0.87)	8.64 (0.81)	8.69 (0.58)	8.57 (0.60)	8.34 (0.79)	8.52 (0.86)
		NM_003610	6.66 (0.86)	6.89 (0.73)	6.62 (1.00)	6.76 (0.83)	6.68 (0.72)	6.45 (0.74)	6.41 (0.58)	6.73 (1.46)	6.82 (0.67)
		NM_006925	6.57 (1.40)	6.30 (0.98)	6.35 (0.84)	6.52 (1.43)	6.46 (1.41)	6.32 (0.53)	6.30 (0.58)	6.30 (0.28)	6.34 (0.46)
		AF246240	6.64 (0.64)	6.51 (1.09)	6.48 (0.75)	6.64 (0.65)	6.30 (0.90)	6.53 (1.49)	6.64 (0.45)	6.59 (0.27)	6.61 (0.35)
		NM_015523	9.03 (0.68)	8.91 (0.60)	8.85 (0.73)	9.03 (0.71)	8.89 (0.47)	8.79 (0.66)	8.62 (0.62)	8.71 (0.80)	9.01 (0.71)
		NM_006994	8.95 (1.36)	8.70 (1.24)	7.79 (1.46)	8.90 (1.42)	8.46 (1.34)	8.49 (1.34)	8.63 (1.49)	8.46 (1.35)	8.50 (1.34)
		NM_005566	6.76 (0.88)	6.84 (0.56)	6.74 (0.59)	6.76 (0.90)	6.89 (0.55)	6.64 (0.51)	7.17 (0.53)	6.65 (0.72)	6.88 (0.40)
		AF070656	13.98 (0.61)	13.95 (0.69)	14.07 (0.59)	13.98 (0.62)	13.87 (0.80)	13.79 (0.54)	14.21 (0.33)	14.16 (0.27)	13.96 (0.84)
		NM_002696	6.48 (0.77)	6.38 (1.02)	6.43 (0.56)	6.54 (0.77)	6.30 (0.42)	6.35 (1.36)	6.76 (0.58)	6.35 (0.67)	6.60 (0.55)
		AB042278	6.69 (0.93)	6.35 (0.89)	6.60 (1.15)	6.76 (0.95)	6.36 (1.42)	6.38 (0.96)	6.57 (0.68)	6.54 (0.78)	6.86 (0.66)
		BC005264	6.72 (0.63)	6.60 (0.98)	6.85 (1.14)	6.76 (0.63)	6.92 (0.68)	6.59 (1.19)	6.65 (0.76)	6.88 (1.64)	6.54 (0.69)
		BC006403	9.68 (0.99)	9.91 (0.87)	10.16 (1.30)	9.70 (0.96)	10.50 (0.85)	8.76 (1.16)	9.51 (0.98)	9.50 (1.32)	10.10 (0.98)
		NM_016126	6.39 (0.57)	6.37 (0.81)	6.35 (0.93)	6.39 (0.58)	6.37 (0.77)	6.47 (1.05)	6.37 (0.26)	6.34 (0.81)	6.30 (1.11)
		AK023550	9.21 (0.90)	9.42 (0.89)	9.75 (1.12)	9.10 (0.89)	9.96 (0.95)	9.93 (0.92)	9.13 (0.96)	8.59 (1.10)	9.75 (0.92)
		NM_000026	8.85 (0.90)	8.40 (0.94)	8.51 (0.92)	8.87 (0.89)	8.38 (1.06)	8.66 (1.11)	8.40 (0.57)	8.57 (0.84)	8.26 (0.69)
		NM_006837	12.37 (1.16)	12.37 (0.91)	12.26 (0.50)	12.47 (1.12)	12.34 (0.45)	12.46 (1.04)	12.37 (0.61)	12.26 (0.79)	12.03 (0.89)
		NM_003729	6.44 (1.13)	6.27 (1.72)	6.33 (0.47)	6.38 (1.03)	6.30 (0.29)	6.31 (2.06)	6.39 (1.44)	6.29 (0.46)	6.46 (1.35)
		AF230924	14.85 (0.44)	14.96 (0.37)	14.95 (0.46)	14.86 (0.35)	15.08 (0.46)	14.89 (0.38)	15.24 (0.43)	14.87 (0.43)	14.89 (0.54)
		AF044773	10.79 (2.11)	10.98 (1.56)	11.44 (1.55)	10.87 (2.16)	10.93 (1.17)	11.29 (1.52)	10.15 (1.90)	11.74 (1.66)	11.43 (1.68)
		AL356115	12.80 (0.72)	12.64 (0.62)	12.50 (0.77)	12.80 (0.69)	12.49 (0.80)	12.43 (0.54)	12.86 (0.48)	13.08 (0.91)	12.56 (0.41)
		AL356115	8.83 (0.69)	8.77 (0.72)	8.87 (0.86)	8.87 (0.71)	9.03 (0.74)	9.01 (0.76)	9.11 (0.93)	8.84 (0.67)	8.53 (0.74)
		D87453	6.48 (0.73)	6.76 (1.05)	6.69 (0.90)	6.50 (0.74)	6.77 (0.86)	6.86 (1.20)	6.65 (0.46)	6.53 (1.23)	6.55 (0.24)
		NM_014164	6.61 (0.62)	6.58 (0.83)	6.45 (1.30)	6.62 (1.10)	6.50 (0.53)	6.64 (0.69)	6.45 (1.05)	6.50 (1.51)	6.36 (0.19)
		NM_018117	7.79 (0.70)	7.86 (0.83)	7.97 (1.01)	7.79 (0.70)	7.95 (0.49)	7.86 (1.04)	8.19 (0.57)	8.02 (1.44)	7.91 (0.72)
		AF087942	6.89 (1.30)	7.17 (0.84)	7.12 (0.94)	6.89 (1.36)	6.83 (1.02)	6.93 (0.62)	7.25 (0.71)	7.23 (0.65)	6.94 (1.18)
		NM_004034	6.50 (0.78)	6.44 (0.81)	6.62 (0.97)	6.50 (0.79)	6.76 (1.23)	6.41 (0.68)	6.29 (0.37)	6.99 (0.69)	6.86 (0.66)
		AF151063	11.90 (0.97)	11.38 (1.16)	11.46 (0.98)	11.94 (0.99)	11.14 (0.88)	11.45 (0.77)	11.43 (1.23)	11.60 (1.32)	11.29 (1.07)
		BC004902	14.18 (0.90)	13.93 (0.99)	13.89 (0.80)	14.13 (0.82)	13.51 (0.77)	14.20 (1.09)	13.74 (0.86)	13.96 (1.02)	13.96 (0.81)
		D42063	6.86 (1.17)	7.02 (1.03)	7.07 (1.00)	6.86 (1.19)	6.72 (1.09)	7.22 (1.22)	7.08 (0.92)	7.21 (0.82)	7.07 (0.65)
		BC007973	10.35 (1.19)	10.18 (1.15)	10.16 (0.99)	10.35 (1.18)	10.16 (0.88)	9.96 (1.04)	10.86 (1.01)	10.04 (1.35)	9.66 (0.94)
		BC005982	14.17 (0.84)	14.17 (0.61)	14.19 (0.45)	14.17 (0.87)	14.11 (0.36)	14.29 (0.77)	14.32 (0.46)	14.11 (0.30)	14.20 (0.65)
		NM_004515	8.97 (1.24)	8.95 (1.01)	8.34 (1.09)	9.00 (1.24)	8.18 (1.01)	8.57 (0.99)	8.95 (0.74)	8.31 (1.43)	8.64 (0.78)
		NM_000700	9.23 (1.26)	9.04 (0.92)	8.73 (0.96)	9.37 (1.17)	8.88 (0.79)	8.79 (0.84)	9.17 (1.02)	8.63 (1.23)	8.70 (1.19)
		AF053640	6.41 (0.78)	6.63 (1.11)	6.61 (0.61)	6.61 (0.79)	6.86 (0.65)	6.77 (1.37)	6.59 (0.69)	6.49 (0.64)	6.54 (0.71)
		AF141870	7.02 (0.91)	6.96 (0.74)	7.39 (0.73)	7.02 (0.78)	7.44 (0.61)	6.89 (0.38)	6.74 (0.68)	7.35 (1.00)	7.58 (1.02)
		NM_001527	6.73 (0.86)	6.65 (0.42)	6.81 (1.27)	6.70 (0.88)	6.78 (0.68)	6.76 (0.52)	6.65 (0.41)	6.93 (1.83)	6.46 (0.38)
		NM_001755	11.50 (0.71)	12.03 (0.77)	11.97 (0.98)	11.50 (0.75)	11.97 (0.87)	11.87 (0.91)	12.27 (0.59)	11.75 (1.08)	11.99 (0.61)
		NM_006706	9.55 (1.29)	9.95 (0.76)	10.26 (1.20)	9.72 (1.23)	9.99 (1.00)	9.70 (0.96)	10.35 (0.76)	10.16 (1.05)	10.29 (1.52)
		NM_007363	8.38 (0.94)	8.16 (0.83)	8.09 (1.03)	8.25 (0.94)	8.09 (0.83)	8.02 (0.82)	8.34 (0.85)	8.44 (1.18)	8.31 (0.92)
		NM_007363	7.34 (0.69)	7.19 (0.83)	7.46 (0.58)	7.34 (0.69)	7.45 (0.62)	7.03 (0.80)	7.02 (0.72)	7.57 (0.79)	7.45 (0.46)
		AF201938	7.56 (0.87)	7.95 (0.81)	8.07 (0.97)	7.54 (0.86)	7.95 (0.79)	8.35 (0.97)	7.77 (0.53)	8.13 (1.22)	7.73 (0.61)
		D87450	7.35 (0.85)	7.29 (0.91)	7.10 (1.07)	7.35 (0.76)	7.82 (1.10)	7.47 (0.87)	7.55 (1.02)	6.91 (0.70)	6.87 (1.26)
		AF107405	6.97 (1.55)	7.02 (1.46)	7.13 (1.58)	6.78 (1.59)	7.43 (2.06)	7.34 (1.35)	7.02 (0.84)	6.53 (1.00)	7.22 (0.97)
		BC005270	6.44 (0.63)	6.45 (0.65)	6.34 (1.16)	6.44 (0.64)	6.34 (0.77)	6.58 (0.70)	6.45 (0.42)	6.60 (1.54)	6.30 (0.93)
		BC000687	6.37 (0.79)	6.29 (1.13)	6.27 (0.98)	6.36 (0.80)	6.31 (1.12)	6.27 (1.10)	6.37 (0.65)	6.38 (1.36)	6.25 (0.42)
		BC000242	7.58 (1.13)	7.77 (1.48)	7.39 (1.32)	7.74 (1.16)	7.59 (0.99)	7.80 (1.76)	7.45 (1.51)	7.41 (1.53)	7.58 (0.91)
		NM_001960	10.44 (1.26)	10.58 (1.00)	10.44 (0.96)	10.47 (1.16)	10.44 (0.91)	10.35 (1.13)	10.35 (1.32)	10.67 (0.87)	10.60 (0.98)
		NM_003592	7.00 (1.70)	6.63 (1.49)	6.57 (1.05)	6.86 (1.14)	6.72 (0.97)	6.56 (1.20)	6.62 (0.43)	6.58 (1.86)	6.99 (2.64)
		NM_006445	10.97 (0.99)	10.76 (0.79)	10.83 (0.69)	11.00 (1.02)	10.83 (0.57)	11.18 (0.87)	10.64 (0.72)	10.66 (0.55)	10.83 (0.96)
		NM_005509	6.71 (1.04)	6.62 (0.42)	6.47 (0.69)	6.71 (1.07)	6.59 (0.25)	6.62 (0.81)	6.55 (0.50)	6.55 (0.59)	6.83 (0.61)
		BC002398	6.93 (1.08)	6.41 (0.82)	6.69 (0.64)	6.88 (1.09)	6.43 (0.51)	6.95 (1.06)	6.40 (0.57)	6.57 (0.84)	6.57 (0.40)
		BC005960	12.29 (1.19)	12.15 (0.89)	12.15 (0.79)	12.34 (1.00)	12.07 (0.63)	12.33 (1.08)	11.99 (1.38)	12.19 (1.05)	12.08 (0.57)
		NM_016139	8.55 (0.66)	8.34 (0.78)	8.55 (0.81)	8.55 (0.62)	8.43 (1.00)	8.65 (0.59)	8.23 (0.64)	8.56 (0.70)	8.54 (0.57)
		NM_002136	11.34 (1.50)	11.01 (1.34)	11.16 (0.97)	11.34 (1.54)	10.90 (0.98)	11.18 (0.99)	10.55 (1.13)	11.11 (1.58)	11.04 (0.98)
		NM_004585	6.26 (0.98)	6.36 (0.84)	6.25 (0.63)	6.27 (1.00)	6.26 (0.29)	6.27 (0.73)	6.45 (1.34)	6.24 (0.68)	6.30 (0.36)
		AF118652	6.96 (1.12)	6.69 (0.57)	6.99 (1.49)	6.91 (1.14)	7.06 (1.05)	6.94 (1.04)	6.75 (0.83)	6.52 (1.53)	6.69 (1.39)
		AL118502	8.56 (0.70)	8.77 (0.83)	8.95 (0.64)	8.56 (0.70)	8.92 (0.54)	9.03 (0.86)	8.35 (0.61)	8.97 (0.98)	8.95 (0.42)
		AL118502	11.04 (1.31)	10.82 (1.17)	11.32 (1.77)	10.89 (1.30)	11.06 (1.41)	11.34 (1.22)	10.82 (0.86)	10.95 (2.16)	11.23 (1.56)
		NM_016406	14.68 (1.29)	14.93 (0.94)	14.93 (0.81)	14.92 (1.32)	15.00 (0.55)	14.72 (1.35)	15.01 (0.45)	14.84 (0.65)	15.14 (0.64)
		AF275813	8.46 (0.64)	8.36 (0.68)	8.47 (0.55)	8.51 (0.65)	8.45 (0.38)	8.27 (0.48)	8.36 (0.44)	8.60 (1.08)	8.47 (0.41)
		M23254	7.29 (0.76)	7.46 (0.79)	7.61 (0.75)	7.28 (0.76)	7.73 (0.72)	7.70 (0.83)	7.49 (0.69)	7.31 (0.73)	7.95 (0.79)
		NM_006826	6.97 (0.78)	7.07 (1.13)	7.23 (0.95)	6.94 (0.75)	7.23 (0.88)	7.08 (0.97)	7.30 (1.61)	6.78 (0.89)	7.30 (0.68)
		AL031778	9.35 (0.59)	9.23 (0.62)	9.00 (0.82)	9.10 (0.62)	9.20 (0.52)	9.17 (0.63)	9.41 (0.48)	9.10 (1.21)	9.08 (0.49)
		AL031778	7.55 (0.71)	7.88 (0.76)	7.67 (1.00)	7.60 (0.73)	7.45 (1.09)	7.44 (0.72)	7.94 (0.73)	7.94 (0.76)	8.11 (0.66)
		NM_006963	10.59 (1.08)	10.74 (0.72)	10.79 (0.90)	10.59 (0.92)	10.62 (0.85)	10.85 (1.12)	10.46 (1.06)	10.82 (0.77)	10.88 (0.58)
		NM_003339	14.86 (0.57)	14.65 (0.55)	14.65 (0.53)	14.86 (0.55)	14.59 (0.48)	14.66 (0.55)	14.70 (0.64)	14.45 (0.61)	14.67 (0.42)
		BC001686	8.77 (0.84)	8.91 (0.83)	8.71 (0.88)	8.77 (0.82)	8.86 (0.84)	8.52 (0.72)	8.99 (0.69)	8.57 (1.11)	8.49 (0.90)
		AB033076	8.93 (0.84)	9.06 (0.89)	9.37 (1.19)	8.88 (0.84)	9.56 (1.05)	9.28 (1.18)	8.57 (0.98)	8.97 (1.00)	9.17 (0.80)
		D83077	11.51 (1.00)	11.77 (1.36)	12.17 (1.48)	11.51 (1.01)	12.51 (1.51)	12.01 (1.53)	11.64 (0.89)	12.07 (1.64)	12.05 (0.82)
		NM_006520	12.08 (1.05)	12.68 (0.95)	12.66 (1.15)	12.26 (1.04)	12.86 (0.96)	12.39 (0.92)	12.94 (0.92)	12.64 (1.57)	12.40 (0.52)
		AL022398	8.93 (0.72)	8.99 (0.97)	9.29 (0.97)	8.93 (0.58)	9.44 (0.81)	8.77 (1.03)	9.16 (1.23)	8.92 (1.09)	8.89 (0.88)
		AF302110	7.34 (0.84)	7.31 (0.95)	7.55 (0.58)	7.30 (0.82)	7.50 (0.76)	7.56 (1.05)	7.29 (0.38)	7.32 (0.63)	7.59 (0.72)
		NM_004939	7.15 (1.84)	6.57 (1.91)	6.63 (1.62)	7.11 (1.57)	6.32 (2.29)	6.60 (1.89)	6.80 (1.41)	7.55 (1.99)	6.83 (1.10)
		NM_017601	8.77 (1.64)	8.03 (1.88)	7.90 (1.46)	8.77 (1.51)	7.71 (2.14)	8.03 (1.54)	7.58 (1.20)	8.07 (1.54)	8.62 (1.62)
		NM_005001	6.51 (1.11)	6.42 (0.77)	6.49 (1.11)	6.51 (1.13)	6.58 (0.85)	6.49 (1.36)	6.37 (0.72)	6.33 (0.36)	6.79 (1.01)
		NM_002489	8.22 (1.05)	7.90 (1.00)	7.93 (0.98)	8.26 (1.05)	7.84 (0.86)	8.08 (1.04)	7.90 (0.85)	7.97 (1.08)	7.56 (0.99)
		NM_016355	10.12 (0.77)	10.64 (0.72)	10.21 (0.74)	10.16 (0.74)	10.32 (0.58)	10.16 (0.73)	10.83 (0.70)	10.36 (1.03)	10.44 (0.59)
		NM_005066	6.34 (0.80)	6.59 (1.46)	6.59 (0.88)	6.34 (0.76)	6.53 (1.03)	6.46 (1.83)	6.29 (0.36)	6.78 (0.91)	6.71 (0.97)
		BC006337	6.45 (0.79)	6.39 (0.67)	6.38 (1.14)	6.45 (0.81)	6.38 (0.63)	6.32 (0.90)	6.50 (0.76)	6.38 (0.97)	6.42 (1.49)
		M60333	10.80 (1.62)	11.05 (1.32)	10.81 (1.98)	10.71 (1.65)	10.96 (1.88)	11.05 (1.59)	11.30 (1.48)	10.94 (1.78)	10.54 (1.63)
		BC004872	8.37 (0.87)	8.09 (1.31)	8.28 (0.68)	8.37 (0.81)	8.42 (0.72)	8.37 (1.43)	7.76 (1.40)	8.79 (0.91)	8.09 (0.62)
		BC001408	8.14 (0.96)	8.53 (1.11)	8.12 (1.20)	8.14 (0.97)	8.58 (1.42)	8.16 (1.29)	8.16 (0.86)	8.08 (0.93)	8.05 (0.69)
		BC004948	10.09 (2.13)	9.87 (1.73)	9.49 (1.82)	10.09 (2.17)	9.25 (1.81)	10.59 (1.83)	10.00 (1.87)	9.98 (1.26)	9.18 (1.71)
		NM_005805	6.57 (0.61)	6.64 (0.92)	6.49 (0.64)	6.57 (0.62)	6.49 (0.56)	6.64 (1.36)	6.64 (0.49)	6.75 (0.27)	6.30 (0.27)
		NM_006430	7.45 (1.41)	7.50 (1.12)	7.55 (0.93)	7.46 (1.42)	7.64 (1.43)	7.55 (0.87)	7.51 (0.61)	7.30 (0.73)	7.45 (0.64)
		D17652	6.41 (1.06)	6.46 (1.04)	6.55 (1.13)	6.41 (1.11)	6.63 (0.86)	6.46 (0.55)	6.27 (0.96)	6.76 (1.57)	6.55 (1.16)
		NM_014034	10.13 (0.94)	9.69 (1.18)	9.68 (1.00)	10.13 (0.96)	9.54 (1.00)	9.61 (1.37)	9.95 (1.02)	9.67 (0.99)	10.17 (0.86)
		BC001169	10.53 (0.98)	10.31 (1.12)	10.28 (1.11)	10.56 (1.03)	10.00 (0.82)	10.13 (1.42)	10.31 (0.89)	10.81 (1.30)	10.53 (0.78)
		NM_004092	7.48 (1.76)	7.54 (0.79)	7.83 (0.88)	7.37 (1.70)	7.83 (0.82)	7.63 (0.64)	8.09 (0.60)	7.56 (1.18)	7.15 (1.34)
		NM_016039	9.72 (0.72)	9.46 (0.84)	9.54 (0.77)	9.72 (0.73)	9.45 (0.91)	9.64 (0.62)	9.30 (0.75)	9.63 (0.89)	9.74 (0.71)
		NM_001207	12.09 (1.09)	11.97 (0.89)	11.77 (0.99)	12.09 (1.07)	11.97 (0.87)	11.54 (0.93)	12.57 (0.92)	11.47 (1.02)	12.41 (0.86)
		NM_000852	10.63 (0.97)	10.62 (0.64)	10.42 (0.77)	10.63 (0.85)	10.41 (0.62)	10.48 (0.70)	10.34 (0.98)	10.56 (1.15)	10.62 (0.39)
		AF121855	9.02 (0.81)	9.16 (0.86)	9.34 (1.00)	9.04 (0.81)	9.38 (0.89)	9.50 (1.07)	9.12 (0.70)	8.77 (0.78)	9.34 (1.06)
		BC003375	9.73 (0.84)	9.84 (0.96)	9.88 (0.83)	9.73 (0.75)	9.73 (0.77)	9.65 (1.16)	9.47 (0.88)	10.20 (0.83)	10.56 (0.52)
		NM_001558	7.06 (1.07)	7.48 (1.32)	7.29 (1.36)	7.21 (1.08)	6.74 (1.48)	7.48 (0.93)	7.43 (1.21)	7.64 (1.36)	7.20 (1.56)
		AF107495	6.58 (0.55)	6.29 (0.68)	6.32 (1.22)	6.52 (0.56)	6.30 (0.46)	6.64 (0.91)	6.39 (0.33)	6.30 (1.38)	6.25 (1.51)
		NM_000647	7.46 (0.68)	7.69 (0.59)	7.38 (0.74)	7.45 (0.69)	7.24 (0.77)	7.66 (0.68)	7.69 (0.23)	7.77 (0.66)	7.52 (0.62)
		AK024029	8.37 (0.78)	8.51 (0.95)	8.59 (0.85)	8.34 (0.74)	8.59 (0.99)	8.74 (1.10)	8.53 (0.65)	8.53 (0.69)	8.68 (0.79)
		AF054183	6.49 (1.49)	6.46 (0.45)	6.56 (0.82)	6.38 (1.54)	6.35 (0.75)	6.58 (0.98)	6.39 (0.19)	6.72 (0.33)	6.86 (0.38)
		NM_004156	7.07 (0.76)	7.01 (0.51)	7.06 (0.89)	7.07 (0.59)	6.99 (1.00)	7.27 (0.44)	7.10 (0.77)	7.01 (0.38)	6.96 (1.09)
		NM_021983	10.42 (0.72)	10.43 (0.82)	10.56 (0.57)	10.38 (0.72)	10.61 (0.52)	10.31 (0.66)	10.76 (1.02)	10.84 (0.73)	10.54 (0.54)
		NM_001068	6.25 (1.21)	6.28 (1.20)	6.30 (1.74)	6.25 (1.23)	6.30 (1.42)	6.25 (1.02)	6.24 (0.84)	6.80 (2.39)	6.25 (0.80)
		NM_007178	8.91 (0.78)	8.81 (1.18)	8.77 (0.75)	8.96 (0.72)	9.02 (0.85)	8.78 (1.24)	8.35 (0.80)	8.68 (0.91)	8.71 (0.47)
		NM_000967	9.27 (0.91)	9.33 (1.09)	9.38 (0.95)	9.39 (0.99)	9.41 (0.79)	9.29 (1.28)	9.08 (0.65)	9.18 (1.05)	9.33 (0.89)
		NM_000194	6.54 (0.74)	6.40 (1.22)	6.32 (1.12)	6.51 (0.73)	6.30 (0.96)	6.35 (0.64)	7.70 (1.69)	6.29 (1.47)	6.37 (0.43)
		NM_000194	6.35 (0.98)	6.34 (1.51)	6.29 (0.89)	6.31 (1.01)	6.34 (0.98)	6.31 (0.42)	6.30 (0.34)	6.28 (1.30)	6.32 (2.29)
		NM_000194	6.53 (1.04)	6.30 (0.52)	6.31 (0.44)	6.53 (1.07)	6.33 (0.48)	6.26 (0.54)	6.36 (0.16)	6.34 (0.29)	6.30 (0.71)
		NM_000194	9.01 (0.75)	9.18 (0.69)	8.92 (0.70)	9.02 (0.76)	9.31 (0.53)	8.89 (0.89)	9.15 (0.41)	8.82 (0.75)	8.82 (0.49)
		NM_001021	8.56 (0.87)	8.80 (0.92)	9.03 (1.16)	8.53 (0.88)	9.03 (0.85)	9.00 (0.79)	8.84 (0.80)	9.06 (1.20)	8.87 (1.55)
		AF065391	10.21 (1.00)	10.32 (0.76)	10.24 (0.61)	10.21 (1.00)	10.06 (0.57)	10.24 (0.80)	10.55 (0.64)	10.39 (0.78)	10.28 (0.61)
		NM_001689	6.66 (1.50)	6.73 (0.53)	7.16 (1.04)	6.65 (1.38)	7.46 (0.79)	7.11 (1.26)	6.57 (0.67)	6.96 (1.07)	6.74 (0.98)
		NM_005998	11.43 (2.92)	11.60 (1.94)	10.84 (2.76)	11.19 (2.90)	11.00 (2.76)	12.35 (2.54)	11.60 (0.81)	11.31 (2.56)	10.97 (2.32)
		NM_003746	9.67 (1.07)	9.95 (0.80)	10.09 (1.02)	9.70 (1.09)	10.09 (0.97)	9.57 (1.07)	10.08 (0.76)	9.99 (0.93)	9.99 (0.66)
		BC002411	7.22 (0.88)	7.54 (0.83)	7.94 (1.08)	7.22 (0.90)	7.49 (0.81)	7.56 (1.03)	7.69 (0.67)	8.12 (1.07)	7.99 (1.15)
		NM_001689	6.66 (1.50)	6.73 (0.53)	7.16 (1.04)	6.65 (1.38)	7.46 (0.79)	7.11 (1.26)	6.57 (0.67)	6.96 (1.07)	6.74 (0.98)
		NM_002948	6.40 (0.66)	6.26 (1.00)	6.31 (0.60)	6.40 (0.68)	6.29 (0.47)	6.31 (0.49)	6.25 (1.63)	6.59 (0.80)	6.28 (0.23)
		NM_002948	6.88 (0.57)	6.93 (0.78)	6.88 (0.61)	6.85 (0.56)	7.00 (0.60)	7.04 (0.58)	7.23 (1.06)	6.64 (0.49)	6.84 (0.41)
		NM_002948	6.75 (0.62)	6.71 (0.97)	6.74 (0.71)	6.73 (0.44)	6.80 (0.46)	6.62 (0.99)	6.80 (0.41)	6.79 (1.30)	6.45 (0.94)
		NM_002948	6.33 (0.59)	6.52 (0.69)	6.41 (0.36)	6.31 (0.48)	6.52 (0.73)	6.27 (0.47)	6.55 (0.19)	6.51 (0.53)	6.56 (0.70)
		NM_002948	6.90 (1.01)	6.72 (1.10)	6.76 (0.75)	6.90 (1.02)	6.78 (0.71)	6.76 (1.09)	7.36 (1.37)	6.69 (0.58)	6.65 (0.70)
		NM_002948	8.25 (1.04)	7.78 (0.96)	8.21 (0.90)	8.03 (1.03)	8.47 (0.91)	8.21 (1.14)	7.80 (0.68)	7.83 (0.94)	8.19 (0.94)
		AB049652	8.34 (0.88)	8.14 (0.81)	7.89 (0.91)	8.34 (0.85)	7.94 (0.85)	8.08 (0.89)	8.53 (0.56)	7.57 (0.93)	7.89 (0.98)
		AF275800	8.32 (0.85)	8.44 (0.94)	8.49 (0.79)	8.32 (0.86)	8.55 (0.91)	8.14 (0.77)	9.12 (0.83)	8.57 (0.93)	8.30 (0.72)
		NM_018292	10.17 (0.87)	10.15 (0.67)	9.97 (1.17)	10.08 (0.88)	10.37 (0.92)	9.98 (0.63)	10.30 (0.78)	9.92 (1.32)	9.59 (1.03)
		BC000704	7.30 (0.76)	7.20 (1.16)	7.10 (1.71)	7.27 (0.78)	7.03 (2.09)	7.10 (1.35)	7.40 (0.81)	7.19 (1.02)	7.25 (0.83)
		NM_003103	7.70 (0.75)	7.75 (0.82)	7.69 (0.98)	7.70 (0.69)	7.64 (0.67)	7.78 (0.87)	7.87 (0.84)	7.41 (1.13)	8.09 (1.16)
		NM_014597	9.50 (0.79)	9.29 (0.74)	9.38 (0.74)	9.54 (0.81)	9.15 (0.62)	9.46 (0.82)	9.14 (0.56)	9.37 (0.88)	9.45 (0.55)
		NM_001745	10.38 (1.35)	10.23 (1.13)	10.27 (1.11)	10.56 (1.29)	9.90 (1.19)	10.26 (1.28)	10.32 (1.21)	10.42 (1.19)	10.20 (0.69)
		NM_001655	8.57 (0.92)	8.37 (0.46)	8.42 (0.58)	8.57 (0.94)	8.46 (0.42)	8.46 (0.62)	8.37 (0.37)	8.21 (0.67)	8.38 (0.44)
		NM_015677	8.84 (0.67)	8.81 (0.77)	8.84 (0.77)	8.83 (0.67)	9.03 (0.58)	9.03 (0.98)	8.79 (0.66)	8.85 (0.85)	8.20 (0.59)
		BC000779	7.28 (0.94)	7.26 (1.22)	7.36 (1.18)	7.28 (0.95)	7.46 (1.35)	7.22 (1.26)	7.26 (0.57)	7.18 (0.58)	7.36 (1.49)
		NM_001345	6.44 (0.47)	6.55 (1.03)	6.69 (0.57)	6.45 (0.48)	6.55 (0.23)	6.91 (0.61)	6.75 (1.62)	6.53 (0.67)	6.32 (0.28)
		NM_006802	8.67 (1.43)	9.03 (1.07)	9.33 (1.33)	8.67 (1.39)	9.03 (1.20)	9.44 (1.19)	9.56 (1.22)	8.73 (1.44)	8.76 (0.88)
		AB011154	6.25 (0.56)	6.28 (0.68)	6.45 (0.73)	6.25 (0.52)	6.41 (0.64)	6.26 (0.46)	6.38 (0.70)	6.68 (0.62)	6.54 (1.05)
		NM_001961	10.56 (1.08)	10.34 (0.93)	10.40 (0.64)	10.57 (1.06)	10.31 (0.76)	10.34 (1.14)	10.22 (0.46)	10.48 (0.66)	10.62 (0.73)
		U26710	14.46 (0.47)	14.71 (0.47)	14.56 (0.42)	14.47 (0.47)	14.59 (0.45)	14.33 (0.51)	14.78 (0.38)	14.63 (0.33)	14.34 (0.50)
		NM_004520	13.67 (1.19)	13.58 (0.98)	13.37 (0.70)	13.70 (1.19)	13.20 (0.73)	13.29 (1.14)	13.58 (0.62)	13.57 (0.73)	13.29 (0.90)
	CD19+ B cells Up-regulated	NM_007237	6.31 (1.23)	6.27 (0.75)	6.32 (0.87)	6.33 (1.20)	6.25 (0.83)	6.43 (0.97)	6.33 (0.29)	6.25 (1.07)	6.40 (0.73)
		NM_001771	6.95 (1.00)	6.78 (1.33)	6.85 (0.94)	6.96 (1.00)	6.82 (1.56)	6.38 (0.62)	6.66 (0.47)	6.98 (0.58)	7.01 (1.47)
		NM_018292	10.17 (0.87)	10.15 (0.67)	9.97 (1.17)	10.08 (0.88)	10.37 (0.92)	9.98 (0.63)	10.30 (0.78)	9.92 (1.32)	9.59 (1.03)
		NM_002844	6.76 (1.36)	6.63 (0.44)	6.54 (0.51)	6.76 (1.40)	6.63 (0.49)	6.68 (0.49)	6.54 (0.41)	6.56 (0.52)	6.68 (0.45)
		NM_014499	7.64 (0.73)	7.66 (0.68)	7.62 (0.55)	7.58 (0.74)	7.66 (0.53)	7.50 (0.65)	7.86 (0.69)	7.68 (0.56)	7.78 (0.56)
		BC000704	7.30 (0.76)	7.20 (1.16)	7.10 (1.71)	7.27 (0.78)	7.03 (2.09)	7.10 (1.35)	7.40 (0.81)	7.19 (1.02)	7.25 (0.83)
	CD19+ B cells Down-regulated	AF198052	6.50 (0.89)	6.29 (1.10)	6.26 (1.09)	6.49 (0.91)	6.27 (0.90)	6.46 (1.27)	6.36 (0.71)	6.24 (1.42)	6.25 (0.29)
		NM_000565	7.65 (0.93)	7.47 (0.80)	7.75 (0.86)	7.61 (0.94)	7.82 (0.72)	7.71 (1.14)	7.72 (0.78)	7.61 (0.73)	7.36 (0.63)
	CD4+/8+/25+ T reg cells Up-regulated	AF277993	14.55 (0.46)	14.32 (0.54)	14.32 (0.64)	14.51 (0.46)	14.15 (0.57)	14.69 (0.44)	14.26 (0.41)	14.34 (0.71)	14.79 (0.69)
	NK cells Up-regulated	U89386	6.31 (0.85)	6.26 (0.32)	6.31 (0.72)	6.29 (0.92)	6.31 (0.62)	6.26 (0.31)	6.35 (0.43)	6.27 (0.65)	6.25 (0.56)
		AL008583	10.36 (0.71)	10.27 (0.82)	10.26 (0.53)	10.33 (0.68)	10.25 (0.72)	10.63 (0.78)	10.29 (0.47)	9.88 (0.67)	10.31 (0.66)
		AL008583	7.10 (0.85)	7.15 (0.62)	7.35 (0.92)	6.91 (0.86)	7.42 (0.83)	6.87 (1.00)	7.31 (0.38)	7.21 (0.74)	7.33 (0.72)
		NM002260	6.37 (0.95)	6.41 (0.74)	6.71 (1.17)	6.33 (0.88)	6.52 (1.02)	6.65 (1.52)	6.25 (0.22)	7.01 (0.75)	6.47 (0.35)

## Sheet: CD8up_pantherGeneList
	Total Probes	5
	Unclassfied probes	1
	NCBI Annotated genes	4
	Gene ID	Mapped ID	Gene name / symbol	Panther Best Hit	Panther score	Panther moloecular Function	Panther Bioogical process	Pathway	Public Start Pos	Public End Pos	Chromosome	Species
	GeneID:10219	AF081675	killer cell lectin-like receptor subfamily G	member 1;KLRG1	C-TYPE LECTIN (PTHR22800:SF16)	0	Other receptor;Other defense and immunity protein	Natural killer cell mediated immunity	9033488	9054610	12	NCBI: H. sapiens
	GeneID:868	U26710	Cas-Br-M (murine) ecotropic retroviral transforming sequence b;CBLB	CBL-B (PTHR23007:SF3)	0	Other ligase	Receptor protein tyrosine kinase signaling pathway	EGF receptor signaling pathway->Cas-Br-M (murine) ecotropic retroviral transforming oncogene;;	106859799	107070577	3	NCBI: H. sapiens
	GeneID:445347	M27331	TCR gamma alternate reading frame protein;unassigned	SUBFAMILY NOT NAMED (PTHR19256:SF4)	8e-99	Molecular function unclassified	Biological process unclassified		38265769	38279773	7	NCBI: H. sapiens
	GeneID:8302	AF439512	killer cell lectin-like receptor subfamily C	member 4;KLRC4	NATURAL KILLER CELL RECEPTOR NKG2A (PTHR22800:SF12)	7e-83	Other receptor;Other defense and immunity protein	Cell adhesion-mediated signaling;Cell adhesion;Natural killer cell mediated immunity	10431494	10453623	12	NCBI: H. sapiens
	Unclassified	M16768	Unclassified

## Sheet: CD14up_pantherGeneList
	Total Probes	78
	Unclassfied probes	41
	NCBI Annotated genes	37
	Gene ID	Mapped ID	Gene name / symbol	Panther Best Hit	Panther score	Panther moloecular Function	Panther Bioogical process	Pathway	Public Start Pos	Public End Pos	Chromosome	Species
	GeneID:11027	U82277	leukocyte immunoglobulin-like receptor, subfamily A (with TM domain), member 2;LILRA2	LEUKOCYTE IMMUNOLGLOBULIN-LIKE RECEPTOR (PTHR11738:SF10)	0	Immunoglobulin receptor family member;Defense/immunity protein	Ligand-mediated signaling		59777071	59790833	19	NCBI: H. sapiens
	GeneID:3717	AF001362	Janus kinase 2 (a protein tyrosine kinase);JAK2	TYROSINE-PROTEIN KINASE JAK2 (PTHR23256:SF49)	0	Non-receptor tyrosine protein kinase	Protein phosphorylation;Receptor protein tyrosine kinase signaling pathway;JAK-STAT cascade;Apoptosis;Mesoderm development;Cell cycle control;Cell proliferation and differentiation;Cell motility	Inflammation mediated by chemokine and cytokine signaling pathway->Janus kinase;;Interferon-gamma signaling pathway->Janus kinase 2;;JAK/STAT signaling pathway->Jak;;PDGF signaling pathway->Jak;;PI3 kinase pathway->JAK;;;;;;	4975245	5117995	9	NCBI: H. sapiens
	GeneID:1848	BC005047	dual specificity phosphatase 6;DUSP6	MAP KINASE PHOSPHATASE-3 (PTHR10159:SF45)	0	Kinase inhibitor;Protein phosphatase	Protein phosphorylation;MAPKKK cascade;Cell proliferation and differentiation	Oxidative stress response->MAP Kinase Phosphatases;;	88265968	88270427	12	NCBI: H. sapiens
	GeneID:6813	AB002559	syntaxin binding protein 2;STXBP2	SYNTAXIN BINDING PROTEIN-1,2,3 (PTHR11679:SF7)	0	Membrane traffic regulatory protein	Regulated exocytosis;Transport;Neurotransmitter release	Synaptic_vesicle_trafficking->Munc18;;	7608011	7618707	19	NCBI: H. sapiens
	GeneID:10402	AB022918	ST3 beta-galactoside alpha-2,3-sialyltransferase 6;ST3GAL6	TYPE 2 LACTOSAMINE ALPHA-2,3-SIALYLTRANSFERASE (CMP- NEUAC:BETA-GALACTOSIDE ALPHA-2,3-SIALYLTRANSFERASE VI) (PTHR13713:SF8)	0	Glycosyltransferase	Lipid metabolism;Protein glycosylation		99934262	99995927	3	NCBI: H. sapiens
	GeneID:3920	J04183	lysosomal-associated membrane protein 2;LAMP2	LYSOSOME-ASSOCIATED MEMBRANE GLYCOPROTEIN 2 (PTHR11506:SF6)	0	Other miscellaneous function protein;Membrane traffic regulatory protein	Proteolysis;Lysosome transport		119448709	119487189	X	NCBI: H. sapiens
	GeneID:64231	AF237908	membrane-spanning 4-domains, subfamily A, member 6A;MS4A6A	MEMBRANE-SPANNING 4-DOMAINS SUBFAMILY A MEMBER 6 (PTHR23320:SF7)	0	Receptor	Biological process unclassified		59695656	59707250	11	NCBI: H. sapiens
	GeneID:10483	BC005032	Sec23 homolog B (S. cerevisiae);SEC23B	PROTEIN TRANSPORT PROTEIN SEC23 (PTHR11141)	0	Other G-protein modulator	G-protein mediated signaling;Exocytosis;General vesicle transport		18436188	18490050	20	NCBI: H. sapiens
	GeneID:2519	BC003060	fucosidase, alpha-L- 2, plasma;FUCA2	ALPHA-L-FUCOSIDASE (PTHR10030)	0	Glycosidase	Monosaccharide metabolism;Protein glycosylation		143857935	143874556	6	NCBI: H. sapiens
	GeneID:1438	BC002635,M64445	colony stimulating factor 2 receptor, alpha, low-affinity (granulocyte-macrophage);CSF2RA	GRANULOCYTE-MACROPHAGE COLONY-STIMULATING FACTOR RECEPTOR ALPHA CHAIN (PTHR23036:SF18)	0	Interleukin receptor	Cytokine and chemokine mediated signaling pathway;JAK-STAT cascade;Ligand-mediated signaling;Granulocyte-mediated immunity;Inhibition of apoptosis		1347701	1388827	Y	NCBI: H. sapiens
	GeneID:1520	BC002642	cathepsin S;CTSS	CATHEPSIN S (PTHR12411:SF54)	0	Cysteine protease	Proteolysis;MHCII-mediated immunity		148969175	149004929	1	NCBI: H. sapiens
	GeneID:2533	AF198052	FYN binding protein (FYB-120/130);FYB	FYN-BINDING PROTEIN (PTHR16830:SF7)	0	Other miscellaneous function protein	Cell surface receptor mediated signal transduction		39141114	39255424	5	NCBI: H. sapiens
	GeneID:57864	AF242557	thymic stromal co-transporter;TSCOT	THYMIC STROMAL COTRANSPORTER (PTHR23038:SF3)	0	Molecular function unclassified	Small molecule transport		114681021	114692866	9	NCBI: H. sapiens
	GeneID:8795	AF016266	tumor necrosis factor receptor superfamily, member 10b;TNFRSF10B	TUMOR NECROSIS FACTOR RECEPTOR SUPERFAMILY MEMBER 10 (PTHR23097:SF41)	0	Tumor necrosis factor receptor	Other receptor mediated signaling pathway;Induction of apoptosis	Apoptosis signaling pathway->TRAIL-receptor;;p53 pathway->KILLER/death receptor (DR)5;;;	22933591	22982637	8	NCBI: H. sapiens
	GeneID:11024	AF025529	leukocyte immunoglobulin-like receptor, subfamily A (with TM domain), member 1;LILRA1	LEUKOCYTE IMMUNOLGLOBULIN-LIKE RECEPTOR (PTHR11738:SF10)	0	Immunoglobulin receptor family member;Defense/immunity protein	Ligand-mediated signaling		59796925	59804352	19	NCBI: H. sapiens
	GeneID:1794	D86964	dedicator of cytokinesis 2;DOCK2	DOCK-1,2,5 (PTHR23317:SF29)	0	Guanyl-nucleotide exchange factor	Other intracellular signaling cascade;Phagocytosis;Cell motility	Integrin signalling pathway->Dock180;;	168996871	169442959	5	NCBI: H. sapiens
	GeneID:84282	BC005084	ring finger protein 135;RNF135	RET FINGER PROTEIN-LIKE (PTHR13712:SF29)	0	Ubiquitin-protein ligase	Proteolysis		26322082	26351053	17	NCBI: H. sapiens
	GeneID:6659	AL136179	SRY (sex determining region Y)-box 4;SOX4	SOX4 (PTHR10270:SF27)	0	HMG box transcription factor;Nucleic acid binding	mRNA transcription regulation		21701951	21706829	6	NCBI: H. sapiens
	GeneID:64581	BC013385	C-type lectin domain family 7, member A;CLEC7A	BETA-GLUCAN RECEPTOR (PTHR22800:SF4)	0	Other receptor;Other defense and immunity protein	Cell communication		10160643	10174135	12	NCBI: H. sapiens
	GeneID:2992	AF087942	glycogenin 1;GYG1	GLYCOGENIN-RELATED (PTHR11183:SF6)	0	Glycosyltransferase;Other transferase	Glycogen metabolism		150192065	150228109	3	NCBI: H. sapiens
	GeneID:6646	L21934	sterol O-acyltransferase (acyl-Coenzyme A: cholesterol acyltransferase) 1;SOAT1	STEROL O-ACYLTRANSFERASE (PTHR10408)	0	Acyltransferase	Cholesterol metabolism	Androgen/estrogene/progesterone biosynthesis->Cholesterol acyltransferase;;	177529640	177591076	1	NCBI: H. sapiens
	GeneID:8195	AF275813	McKusick-Kaufman syndrome;MKKS	MCKUSICK-KAUFMAN SYNDROME PROTEIN, MKKS (PTHR11353:SF12)	0	Chaperonin	Protein folding;Protein complex assembly		10333832	10362866	20	NCBI: H. sapiens
	GeneID:60684	AK023390	FLJ12716 protein;unassigned	FOIE GRAS (PTHR14374)	0	Molecular function unclassified	Biological process unclassified		184817440	184871739	4	NCBI: H. sapiens
	GeneID:55704	AB033038	KIAA1212;KIAA1212	HOOK-RELATED PROTEIN (PTHR18947:SF4)	0	Kinase modulator	Other receptor mediated signaling pathway;Other intracellular signaling cascade		55368482	55500467	2	NCBI: H. sapiens
	GeneID:29108	BC004470	PYD and CARD domain containing;PYCARD	CARD DOMAIN CONTAINING (PTHR10454:SF5)	2e-123	Protease inhibitor	Proteolysis;Apoptosis		31120308	31121752	16	NCBI: H. sapiens
	GeneID:1175	BC006337	adaptor-related protein complex 2, sigma 1 subunit;AP2S1	CLATHRIN COAT ASSEMBLY PROTEIN AP17 (PTHR11753:SF6)	5e-104	Vesicle coat protein	Receptor mediated endocytosis;Pinocytosis		52033263	52046043	19	NCBI: H. sapiens
	GeneID:84269	BC004498	coiled-coil-helix-coiled-coil-helix domain containing 5;CHCHD5	FAMILY NOT NAMED (PTHR21107)	4e-70	Molecular function unclassified	Biological process unclassified		113058507	113063088	2	NCBI: H. sapiens
	GeneID:9473	AB035482	chromosome 1 open reading frame 38;C1orf38	No Panther Hit	1	Molecular function unclassified	Biological process unclassified		28071642	28085780	1	NCBI: H. sapiens
	GeneID:427	BC016828	N-acylsphingosine amidohydrolase (acid ceramidase) 1;ASAH1	No Panther Hit	1	Molecular function unclassified	Biological process unclassified		17958221	17986757	8	NCBI: H. sapiens
	GeneID:51249	AF151063	transmembrane protein 69;TMEM69	No Panther Hit	1	Molecular function unclassified	Biological process unclassified		45926455	45932693	1	NCBI: H. sapiens
	Unclassifed	NM_004504	Unclassifed
	Unclassifed	NM_006851	Unclassifed
	Unclassifed	NM_004235	Unclassifed
	Unclassifed	NM_001814	Unclassifed
	Unclassifed	NM_006889	Unclassifed
	Unclassifed	NM_002115	Unclassifed
	Unclassifed	NM_000648	Unclassifed
	Unclassifed	NM_015907	Unclassifed
	Unclassifed	NM_003610	Unclassifed
	Unclassifed	NM_002631	Unclassifed
	Unclassifed	NM_002534	Unclassifed
	Unclassifed	NM_002957	Unclassifed
	Unclassifed	NM_000700	Unclassifed
	Unclassifed	NM_002863	Unclassifed
	Unclassifed	NM_005874	Unclassifed
	Unclassifed	NM_016610	Unclassifed
	Unclassifed	NM_006054	Unclassifed
	Unclassifed	BC004948	Unclassifed
	Unclassifed	NM_005627	Unclassifed
	Unclassifed	NM_005195	Unclassifed
	Unclassifed	NM_000110	Unclassifed
	Unclassifed	NM_004244	Unclassifed
	Unclassifed	NM_005574	Unclassifed
	Unclassifed	NM_000712	Unclassifed
	Unclassifed	NM_000852	Unclassifed
	Unclassifed	NM_138557	Unclassifed
	Unclassifed	NM_000647	Unclassifed
	Unclassifed	NM_000690	Unclassifed
	Unclassifed	NM_004156	Unclassifed
	Unclassifed	NM_002621	Unclassifed
	Unclassifed	NM_003264	Unclassifed
	Unclassifed	NM_004938	Unclassifed
	Unclassifed	NM_004385	Unclassifed
	Unclassifed	NM_004148	Unclassifed
	Unclassifed	NM_007161	Unclassifed
	Unclassifed	NM_000565	Unclassifed
	Unclassifed	NM_006065	Unclassifed
	Unclassifed	NM_005849	Unclassifed
	Unclassifed	NM_000081	Unclassifed
	Unclassifed	NM_030797	Unclassifed
	Unclassifed	NM_005534	Unclassifed

## Sheet: CD16down_pantherGeneList
	Total Probes	185
	Unclassfied probes	93
	NCBI Annotated genes	78
	Gene ID	Mapped ID	Gene name / symbol	Panther Best Hit	Panther score	Panther moloecular Function	Panther Bioogical process	Pathway	Public Start Pos	Public End Pos	Chromosome	Species
	GeneID:9406	AF065391	zinc finger, RAN-binding domain containing 2;ZRANB2	ZINC FINGER PROTEIN 265 (ZINC FINGER, SPLICING) (PTHR12999:SF6)	0	Zinc finger transcription factor;Nucleic acid binding	mRNA transcription		71301562	71319333	1	NCBI: H. sapiens
	GeneID:10730	AF070656	YME1-like 1 (S. cerevisiae);YME1L1	YME1-LIKE 1 (PTHR23076:SF4)	0	Metalloprotease	Proteolysis;Protein complex assembly;Mitochondrial transport		27439389	27483327	10	NCBI: H. sapiens
	GeneID:23019	BC000779	CCR4-NOT transcription complex, subunit 1;CNOT1	CCR4-NOT TRANSCRIPTION COMPLEX (PTHR13162)	0	Transcription factor	mRNA transcription		57111356	57221251	16	NCBI: H. sapiens
	GeneID:202	U83115	absent in melanoma 1;AIM1	ABSENT IN MELANOMA 1 PROTEIN (PTHR11818:SF4)	0	Molecular function unclassified	Biological process unclassified		107066423	107125023	6	NCBI: H. sapiens
	GeneID:3122	M60333	major histocompatibility complex, class II, DR alpha;HLA-DRA	MHC CLASS II ALPHA CHAIN (PTHR19944:SF27)	0	Major histocompatibility complex antigen	MHCII-mediated immunity	T cell activation->MHC-antigen;;	32515625	32520801	6	NCBI: H. sapiens
	GeneID:868	U26710	Cas-Br-M (murine) ecotropic retroviral transforming sequence b;CBLB	CBL-B (PTHR23007:SF3)	0	Other ligase	Receptor protein tyrosine kinase signaling pathway	EGF receptor signaling pathway->Cas-Br-M (murine) ecotropic retroviral transforming oncogene;;	106859799	107070577	3	NCBI: H. sapiens
	GeneID:7389	M14016	uroporphyrinogen decarboxylase;UROD	UROPORPHYRINOGEN DECARBOXYLASE (PTHR21091:SF2)	0	Decarboxylase	Porphyrin metabolism	Heme biosynthesis->Uroporphyrinogen decarboxylase;;	45250417	45253928	1	NCBI: H. sapiens
	GeneID:23177	AB011154	centrosomal protein 68kDa;CEP68	PKA ANCHORING PROTEIN (PTHR14514)	0	Kinase activator	G-protein mediated signaling;Protein targeting		65137103	65164477	2	NCBI: H. sapiens
	GeneID:29081	AF201938	methyltransferase like 5;METTL5	UNCHARACTERIZED (PTHR23290)	0	Molecular function unclassified	Biological process unclassified		170376513	170389599	2	NCBI: H. sapiens
	GeneID:23471	BC000687	translocation associated membrane protein 1;TRAM1	TRANSLOCATION ASSOCIATED MEMBRANE PROTEIN 1 (PTHR12371:SF3)	0	Molecular function unclassified	Protein biosynthesis;Intracellular protein traffic;Protein targeting		71648227	71683158	8	NCBI: H. sapiens
	GeneID:4869	BC002398,AB042278	nucleophosmin (nucleolar phosphoprotein B23, numatrin);NPM1	NUCLEOPHOSMIN 1 (PTHR22747:SF2)	0	Other chaperones	rRNA metabolism		170747403	170770493	5	NCBI: H. sapiens
	GeneID:824	M23254	calpain 2, (m/II) large subunit;CAPN2	CALPAIN 2, LARGE [CATALYTIC] SUBUNIT (PTHR10183:SF52)	0	Cysteine protease	Proteolysis;Signal transduction	Huntington disease->Calpain;;	221966824	222030343	1	NCBI: H. sapiens
	GeneID:26164	AL078633	GTP binding protein 5 (putative);GTPBP5	MITOCHONDRIAL GTPASE 2(YEAST)/OBG-RELATED (PTHR11702:SF3)	7e-118	Small GTPase	Biological process unclassified		60201648	60211168	20	NCBI: H. sapiens
	GeneID:11222	BC003375	mitochondrial ribosomal protein L3;MRPL3	50S RIBOSOMAL PROTEIN L3 (PTHR11229)	4e-114	Ribosomal protein	Protein biosynthesis		132663735	132704519	3	NCBI: H. sapiens
	GeneID:3290	AL022398	hydroxysteroid (11-beta) dehydrogenase 1;HSD11B1	11BETA-HYDROXYSTEROID DEHYDROGENASE (PTHR19410:SF34)	7e-110	Dehydrogenase;Reductase	Other metabolism		207926173	207974918	1	NCBI: H. sapiens
	GeneID:10930	AL031778	apolipoprotein B mRNA editing enzyme, catalytic polypeptide-like 2;APOBEC2	APOLIPOPROTEIN B MRNA EDITING ENZYME 2 (PTHR13857:SF4)	9e-110	Nucleic acid binding;Deaminase	Pyrimidine metabolism;Pre-mRNA processing		41128991	41140233	6	NCBI: H. sapiens
	GeneID:10539	AF118652	thioredoxin-like 2;TXNL2	GLUTAREDOXIN (PTHR10293)	5e-106	Reductase	Electron transport;Sulfur redox metabolism;Stress response;Antioxidation and free radical removal		131824672	131872775	10	NCBI: H. sapiens
	GeneID:1175	BC006337	adaptor-related protein complex 2, sigma 1 subunit;AP2S1	CLATHRIN COAT ASSEMBLY PROTEIN AP17 (PTHR11753:SF6)	5e-104	Vesicle coat protein	Receptor mediated endocytosis;Pinocytosis		52033263	52046043	19	NCBI: H. sapiens
	GeneID:55863	AF246240	transmembrane protein 126B;TMEM126B	UNCHARACTERIZED HYPOTHALAMUS PROTEIN HT007 (PTHR16296)	1e-96	Molecular function unclassified	Biological process unclassified		85017310	85025186	11	NCBI: H. sapiens
	GeneID:51596	AF230924	cutA divalent cation tolerance homolog (E. coli);CUTA	DIVALENT CATION TOLERANCE CUTA-RELATED (PTHR23419)	4e-80	Cation transporter	Cation transport;Other homeostasis activities		33492297	33494043	6	NCBI: H. sapiens
	GeneID:222643	AL031778	unc-5 homolog C (C. elegans)-like;UNC5CL	FAMILY NOT NAMED (PTHR20714)	7e-80	Molecular function unclassified	Biological process unclassified		41102749	41114906	6	NCBI: H. sapiens
	GeneID:6146	D17652	ribosomal protein L22;RPL22	60S RIBOSOMAL PROTEIN L22 (PTHR10064)	1e-78	Ribosomal protein	Protein biosynthesis		6167667	6182266	1	NCBI: H. sapiens
	GeneID:84269	BC004498	coiled-coil-helix-coiled-coil-helix domain containing 5;CHCHD5	FAMILY NOT NAMED (PTHR21107)	4e-70	Molecular function unclassified	Biological process unclassified		113058507	113063088	2	NCBI: H. sapiens
	GeneID:10130	BC001312	protein disulfide isomerase family A, member 6;PDIA6	PROTEIN DISULFIDE ISOMERASE (PTHR18929)	9e-70	Other isomerase	Protein disulfide-isomerase reaction		10840968	10870411	2	NCBI: H. sapiens
	GeneID:5901	AF054183	RAN, member RAS oncogene family;RAN	GTP-BINDING NUCLEAR PROTEIN RAN (PTHR11708:SF269)	1e-68	Small GTPase	RNA localization;Intracellular signaling cascade;Nuclear transport;Cell cycle		129922521	129927316	12	NCBI: H. sapiens
	GeneID:84316	BC006407	LSM domain containing 1;LSMD1	UNCHARACTERIZED (PTHR21617)	3e-63	Molecular function unclassified	Biological process unclassified		7700728	7701897	17	NCBI: H. sapiens
	GeneID:57862	BC000330	zinc finger protein 410;ZNF410	ZINC FINGER PROTEIN (PTHR11389)	5e-49	Zinc finger transcription factor;Other DNA-binding protein	mRNA transcription regulation		73423339	73468556	14	NCBI: H. sapiens
	GeneID:222642	AL031778	benzodiazapine receptor (peripheral)-like 1;BZRPL1	PERIPHERAL-TYPE BENZODIAZEPINE RECEPTOR (PTHR10057)	1e-43	Other receptor;Other transporter	Lipid and fatty acid transport;Vitamin/cofactor transport;Transport		41118271	41120054	6	NCBI: H. sapiens
	GeneID:54462	AL356115	KIAA1128;KIAA1128	UNCHARACTERIZED (PTHR22461:SF2)	2e-06	Molecular function unclassified	Biological process unclassified		86078390	86268256	10	NCBI: H. sapiens
	GeneID:64981	AB049652	mitochondrial ribosomal protein L34;MRPL34	No Panther Hit	1	Molecular function unclassified	Biological process unclassified		17277477	17278652	19	NCBI: H. sapiens
	Unclassifed	NM_004504	Unclassifed
	Unclassifed	NM_002710	Unclassifed
	Unclassifed	NM_006476	Unclassifed
	Unclassifed	NM_006851	Unclassifed
	Unclassifed	AF257099	Unclassifed
	Unclassifed	NM_003372	Unclassifed
	Unclassifed	NM_003135	Unclassifed
	Unclassifed	NM_016640	Unclassifed
	Unclassifed	NM_004987	Unclassifed
	Unclassifed	NM_001417	Unclassifed
	Unclassifed	NM_025137	Unclassifed
	Unclassifed	NM_006994	Unclassifed
	Unclassifed	NM_001981	Unclassifed
	Unclassifed	NM_003932	Unclassifed
	Unclassifed	NM_002893	Unclassifed
	Unclassifed	NM_015920	Unclassifed
	Unclassifed	NM_003144	Unclassifed
	Unclassifed	NM_002940	Unclassifed
	Unclassifed	NM_014415	Unclassifed
	Unclassifed	NM_014167	Unclassifed
	Unclassifed	NM_015907	Unclassifed
	Unclassifed	NM_014885	Unclassifed
	Unclassifed	NM_001096	Unclassifed
	Unclassifed	NM_000873	Unclassifed
	Unclassifed	NM_006817	Unclassifed
	Unclassifed	NM_003610	Unclassifed
	Unclassifed	NM_006925	Unclassifed
	Unclassifed	NM_015523	Unclassifed
	Unclassifed	NM_005566	Unclassifed
	Unclassifed	NM_002696	Unclassifed
	Unclassifed	NM_016126	Unclassifed
	Unclassifed	NM_000026	Unclassifed
	Unclassifed	NM_006837	Unclassifed
	Unclassifed	NM_003729	Unclassifed
	Unclassifed	NM_014164	Unclassifed
	Unclassifed	NM_018117	Unclassifed
	Unclassifed	NM_004034	Unclassifed
	Unclassifed	BC007973	Unclassifed
	Unclassifed	NM_004515	Unclassifed
	Unclassifed	NM_000700	Unclassifed
	Unclassifed	NM_001527	Unclassifed
	Unclassifed	NM_001755	Unclassifed
	Unclassifed	NM_006706	Unclassifed
	Unclassifed	NM_007363	Unclassifed
	Unclassifed	NM_001960	Unclassifed
	Unclassifed	NM_003592	Unclassifed
	Unclassifed	NM_006445	Unclassifed
	Unclassifed	NM_005509	Unclassifed
	Unclassifed	NM_016139	Unclassifed
	Unclassifed	NM_002136	Unclassifed
	Unclassifed	NM_004585	Unclassifed
	Unclassifed	NM_016406	Unclassifed
	Unclassifed	NM_006826	Unclassifed
	Unclassifed	NM_006963	Unclassifed
	Unclassifed	NM_003339	Unclassifed
	Unclassifed	NM_006520	Unclassifed
	Unclassifed	NM_004939	Unclassifed
	Unclassifed	NM_017601	Unclassifed
	Unclassifed	NM_005001	Unclassifed
	Unclassifed	NM_002489	Unclassifed
	Unclassifed	NM_016355	Unclassifed
	Unclassifed	NM_005066	Unclassifed
	Unclassifed	BC004948	Unclassifed
	Unclassifed	NM_005805	Unclassifed
	Unclassifed	NM_006430	Unclassifed
	Unclassifed	NM_014034	Unclassifed
	Unclassifed	NM_004092	Unclassifed
	Unclassifed	NM_016039	Unclassifed
	Unclassifed	NM_001207	Unclassifed
	Unclassifed	NM_000852	Unclassifed
	Unclassifed	NM_001558	Unclassifed
	Unclassifed	NM_000647	Unclassifed
	Unclassifed	NM_004156	Unclassifed
	Unclassifed	NM_021983	Unclassifed
	Unclassifed	NM_001068	Unclassifed
	Unclassifed	NM_007178	Unclassifed
	Unclassifed	NM_000967	Unclassifed
	Unclassifed	NM_000194	Unclassifed
	Unclassifed	NM_001021	Unclassifed
	Unclassifed	NM_001689	Unclassifed
	Unclassifed	NM_005998	Unclassifed
	Unclassifed	NM_003746	Unclassifed
	Unclassifed	NM_002948	Unclassifed
	Unclassifed	NM_018292	Unclassifed
	Unclassifed	NM_003103	Unclassifed
	Unclassifed	NM_014597	Unclassifed
	Unclassifed	NM_001745	Unclassifed
	Unclassifed	NM_001655	Unclassifed
	Unclassifed	NM_015677	Unclassifed
	Unclassifed	NM_001345	Unclassifed
	Unclassifed	NM_006802	Unclassifed
	Unclassifed	NM_001961	Unclassifed
	Unclassifed	NM_004520	Unclassifed

## Sheet: CD19up_pantherGeneList
	Total Probes	6
	Unclassfied probes	0
	NCBI Annotated genes	6
	Gene ID	Mapped ID		Gene name / symbol	Panther Best Hit	Panther score	Panther moloecular Function	Panther Bioogical process	Pathway	Public Start Pos	Public End Pos	Chromosome	Species
	GeneID:933	CD22	NM_001771	CD22 molecule;CD22	B-CELL RECEPTOR CD22 (PTHR12035:SF4)	0	CAM family adhesion molecule;Myelin protein	Cell adhesion-mediated signaling;B-cell- and antibody-mediated immunity	B cell activation->CD22;;	40511953	40530104	19	NCBI: H. sapiens
	GeneID:5796	PTPRK	NM_002844	protein tyrosine phosphatase, receptor type, K;PTPRK	RECEPTOR TYROSINE PHOSPHATASE TYPE R2B (PTHR19134:SF47)	0	Other receptor;Protein phosphatase	Protein phosphorylation;Cell surface receptor mediated signal transduction;Cell adhesion-mediated signaling;Cell adhesion		128331625	128883416	6	NCBI: H. sapiens
	GeneID:11262	SP140	NM_007237	SP140 nuclear body protein;SP140	SP140 NUCLEAR PROTEIN (PTHR13711:SF1)	0	Nucleic acid binding	mRNA transcription		230798690	230886174	2	NCBI: H. sapiens
	GeneID:27334	P2RY10	NM_014499	purinergic receptor P2Y, G-protein coupled, 10;P2RY10	PURINERGIC RECEPTOR P2Y10 (PTHR19264:SF142)	0	G-protein coupled receptor	G-protein mediated signaling;Neuronal activities		78087485	78104094	X	NCBI: H. sapiens
	GeneID:55278	QRSL1	NM_018292	glutaminyl-tRNA synthase (glutamine-hydrolyzing)-like 1;QRSL1	GLUTAMYL-TRNA(GLN) AMIDOTRANSFERASE SUBUNIT A (PTHR11895:SF7)	0	Transferase;Other hydrolase;Ligase	Amino acid activation		107184146	107222103	6	NCBI: H. sapiens
	GeneID:10099	TSPAN3	BC000704	tetraspanin 3;TSPAN3	TRANSMEMBRANE 4 SUPERFAMILY MEMBER 8 (PTHR19282:SF48)	2e-97	Membrane-bound signaling molecule;Cell adhesion molecule	Cell adhesion-mediated signaling;Developmental processes;Cell proliferation and differentiation		75125386	75150568	15	NCBI: H. sapiens

## Sheet: CD19down_pantherGeneList
	Total Probes	2
	Unclassfied probes	1
	NCBI Annotated genes	1
	Gene ID	Mapped ID	Gene name / symbol	Panther Best Hit	Panther score	Panther moloecular Function	Panther Bioogical process	Pathway	Public Start Pos	Public End Pos	Chromosome	Species
	GeneID:2533	AF198052	FYN binding protein (FYB-120/130);FYB	FYN-BINDING PROTEIN (PTHR16830:SF7)	0	Other miscellaneous function protein	Cell surface receptor mediated signal transduction		39141114	39255424	5	NCBI: H. sapiens
	Unclassifed	NM_000565	Unclassifed

## Sheet: Treg_pantherGeneList
	Total Probes	1
	Unclassfied probes	0
	NCBI Annotated genes	1
	Gene ID	Mapped ID	Gene name / symbol	Panther Best Hit	Panther score	Panther moloecular Function	Panther Bioogical process	Pathway	Public Start Pos	Public End Pos	Chromosome	Species
	GeneID:50943	AF277993	forkhead box P3;FOXP3	FORKHEAD PROTEIN/ FORKHEAD PROTEIN DOMAIN (PTHR11829)	7e-35	Other transcription factor;Nucleic acid binding	Carbohydrate metabolism;mRNA transcription regulation;Other receptor mediated signaling pathway;Cell communication;Vision;Embryogenesis;Anterior/posterior patterning;Segment specification;Neurogenesis;Mesoderm development;Cell cycle control;Cell prolifera	Insulin/IGF pathway-protein kinase B signaling cascade->Forkhead transcription factor;;Interleukin signaling pathway->Forkhead in Rhabdomyosarcoma-like 1;;PI3 kinase pathway->FOXO;;TGF-beta signaling pathway->Co-activators or corepressors;;;;;	48994354	49008232	X	NCBI: H. sapiens

## Sheet: NK_pantherGeneList
	Total Probes	4
	Unclassfied probes	0
	NCBI Annotated genes	4
	Gene ID	Mapped ID	Gene name / symbol	Panther Best Hit	Panther score	Panther moloecular Function	Panther Bioogical process	Pathway	Public Start Pos	Public End Pos	Chromosome	Species
	GeneID:10126	AL008583	dynein, axonemal, light chain 4;DNAL4	AXONEMAL DYNEIN LIGHT CHAIN 4 (PTHR11886:SF2)	8e-81	Cytoskeletal protein	Other intracellular protein traffic;Protein targeting and localization;Developmental processes	Huntington disease->Dynein complex;;	37504459	37520107	22	NCBI: H. sapiens
	GeneID:5051	U89386	platelet-activating factor acetylhydrolase 2, 40kDa;PAFAH2	PLATELET-ACTIVATING FACTOR ACETYLHYDROLASE 2, CYTOPLASMIC (PTHR10272)	6e-129	Synthase and synthetase	Phospholipid metabolism;Other immune and defense		26159902	26197235	1	NCBI: H. sapiens
	GeneID:23466	AL008583	chromobox homolog 6;CBX6	CHROMOBOX PROTEIN HOMOLOG 6 (PTHR22812:SF8)	0	Chromatin/chromatin-binding protein	mRNA transcription regulation		37590189	37598204	22	NCBI: H. sapiens
	GeneID:23467	AL008583	neuronal pentraxin receptor;NPTXR	NEURONAL PENTRAXIN (PTHR19277:SF1)	0	Antibacterial response protein;Other defense and immunity protein	Other immune and defense;Stress response;Cytokine/chemokine mediated immunity		37544403	37569963	22	NCBI: H. sapiens
	GeneID:3821	NKG2A (NM_002260)	killer cell lectin-like receptor subfamily C, member 1;KLRC1	NATURAL KILLER CELL RECEPTOR NKG2A (PTHR22800:SF12)	0	Other receptor;Other defense and immunity protein	Cell adhesion-mediated signaling;Cell adhesion;Natural killer cell mediated immunity		10489894	10498251	12	NCBI: H. sapiens
	GeneID:3822	NKG2C (NM_002260)	killer cell lectin-like receptor subfamily C, member 2;KLRC2	NATURAL KILLER CELL RECEPTOR NKG2A (PTHR22800:SF12)	0	Other receptor;Other defense and immunity protein	Cell adhesion-mediated signaling;Cell adhesion;Natural killer cell mediated immunity		10474465	10479859	12	NCBI: H. sapiens
